# Supplementary material for: Malnutrition Defined by Geriatric Nutritional Risk Index Predicts Outcomes in Severe Stroke Patients: A Propensity Score-Matched Analysis
Source: Nutrients. 2022 Nov 12;14(22):4786. doi: 10.3390/nu14224786 (PMC9696179; doi:10.3390/nu14224786)
Supplement: Supplementary file 1 [file nutrients-14-04786-s001.zip]

Archive with 1 entries (1 files):
- nutrients-1981711-supplementary.pdf
